# Supplementary material for: Lipid Nanoparticle-Mediated Liver-Specific Gene Therapy for Hemophilia B
Source: Pharmaceutics. 2024 Nov 9;16(11):1427. doi: 10.3390/pharmaceutics16111427 (PMC11597186; doi:10.3390/pharmaceutics16111427)
Supplement: Supplementary file 1 [file pharmaceutics-16-01427-s001.zip]

Archive with 1 entries (1 files):
- pharmaceutics-3215118-supplementary.pdf
